# Supplementary material for: Examining Cultural Differences in the Associations between Appraisals and Emotion Regulation and PostTraumatic Stress Disorder in Malaysian and Australian Trauma Survivors
Source: Int J Environ Res Public Health. 2022 Jan 21;19(3):1163. doi: 10.3390/ijerph19031163 (PMC8834521; doi:10.3390/ijerph19031163)
Supplement: Supplementary file 1 [file ijerph-19-01163-s001.zip]

Archive with 1 entries (1 files):
- ijerph-1525500-supplementary.pdf
